# Supplementary material for: Diagnostic value of contrast-enhanced ultrasound and shear-wave elastography for small breast nodules
Source: PeerJ. 2024 Jul 3;12:e17677. doi: 10.7717/peerj.17677 (PMC11227273; doi:10.7717/peerj.17677)
Supplement: Supplemental Information 2 [file peerj-12-17677-s002.xlsx]

## Sheet: SBN
Number	Age	Location	Size	Pathology	Nature	Metastasis	Shape	Orientation	Margin	Echo	PAF	Calcification	Vascularity	Classification	BIRADS	SWV	SWE	CEUS-HE	CEUS-CE	CEUS-IE	CEUS-FD	CEUS-ISAE	CEUS-VE	CEUS-UBACE	CEUS-CFS	CEUS-NVS	CEUS	Combination
001-SSR	41	2	9	3	1	1	1	1	1	1	1	2	1	2	0	3.32	0	2	2	1	2	2	2	2	2	2	0	0
002-HLZ	73	2	9	2	1	1	1	1	1	1	1	1	3	1	0	3.08	0	2	2	2	2	1	2	2	2	2	0	0
003-HLJ	43	2	11	3	1	1	1	1	1	1	4	1	1	1	0	3.43	0	1	2	2	2	2	2	2	2	2	0	0
004-CNF	62	2	11	1	1	1	1	1	1	1	3	1	1	1	0	4.07	1	1	2	2	2	2	2	2	2	2	0	0
005-JYF	32	2	12	1	1	1	3	1	1	1	1	1	1	2	0	4.34	1	2	2	2	2	1	2	2	2	2	0	0
006-GPJ	42	2	12	4	1	1	1	1	1	1	1	1	1	1	0	3.07	0	1	2	2	2	2	2	2	2	2	0	0
007-LSZ	69	2	12	2	1	1	1	1	1	1	1	1	1	1	0	4.01	1	1	1	1	2	1	2	1	2	2	1	0
008-LQ	34	1	18	1	1	1	1	1	1	1	1	1	1	1	0	3.56	0	2	2	1	2	2	2	2	2	2	0	0
009-ZLY	34	1	18	3	1	1	1	1	2	1	4	1	1	2	0	4.02	1	1	1	1	2	1	2	1	2	2	1	1
010-CXL	37	2	18	1	1	1	1	1	1	1	1	1	1	1	0	3.38	0	2	2	1	2	2	2	2	2	2	0	0
011-ZJH	39	1	18	1	1	1	1	1	1	1	1	1	1	1	0	2.97	0	2	1	2	2	2	2	2	2	2	0	0
012-HT	46	1	18	1	1	1	1	1	1	1	1	1	1	1	0	3.27	0	1	2	2	2	2	2	2	2	2	0	0
013-LZ	46	2	18	1	1	1	1	1	1	1	1	1	1	1	0	3.01	0	2	2	2	2	1	2	2	2	2	0	0
014-WHY	51	2	18	3	1	1	1	1	1	1	1	1	1	1	0	3.04	0	1	2	2	2	2	2	2	2	2	0	0
015-XHF	57	2	18	2	1	1	1	1	1	1	1	1	1	1	0	3.38	0	2	2	1	2	2	2	2	2	2	0	0
016-CFT	29	2	18.8	1	1	1	1	1	1	1	1	1	1	1	0	3.12	0	1	1	1	2	1	2	1	2	1	1	0
017-CWL	23	1	19	3	1	1	1	1	1	1	1	1	1	1	0	2.88	0	1	2	2	2	2	2	2	2	2	0	0
018-LJF	27	2	19	1	1	1	1	1	1	1	1	1	1	1	0	3.01	0	2	2	2	2	1	2	2	2	2	0	0
019-WYM	29	1	19	1	1	1	1	1	1	1	1	1	1	1	0	3.39	0	1	2	2	2	2	2	2	2	2	0	0
020-CHQ	31	1	19	1	1	1	1	1	1	1	1	1	1	1	0	3.38	0	2	2	1	2	2	2	2	2	2	0	0
021-SR	38	1	19	1	1	1	1	1	1	1	1	2	1	2	0	3.56	0	2	1	2	2	2	2	2	2	2	0	0
022-LX	39	1	19	1	1	1	1	1	1	1	1	1	1	1	0	3.26	0	1	2	2	2	2	2	2	2	2	0	0
023-ZSZ	65	2	20	2	1	1	1	1	1	3	2	1	1	1	0	3.18	0	1	2	2	2	2	2	2	2	2	0	0
024-WW	18	1	20	1	1	1	3	1	1	1	1	1	1	2	0	3.47	0	1	2	2	2	2	2	1	2	2	0	0
025-ZXY	19	2	20	1	1	1	1	1	1	1	1	1	1	1	0	3.49	0	2	2	1	2	2	2	2	2	2	0	0
026-LN	20	1	20	1	1	1	1	1	1	1	1	1	1	1	0	3.32	0	1	2	2	2	2	2	2	2	2	0	0
027-ZLF	20	1	20	1	1	1	1	1	1	1	1	1	1	1	0	3.47	0	1	2	2	2	1	2	2	2	2	0	0
028-ZYJ	21	1	20	1	1	1	1	1	1	1	1	1	4	1	0	3.16	0	1	2	2	2	2	2	2	2	2	0	0
029-ZXS	24	1	20	1	1	1	1	1	1	1	1	1	1	1	0	2.95	0	2	2	1	2	2	2	2	2	2	0	0
030-XTQ	26	2	20	1	1	1	3	1	1	1	1	1	1	2	0	3.42	0	2	2	1	2	2	2	2	2	2	0	0
031-SJH	27	1	20	1	1	1	1	1	1	1	1	1	2	2	0	2.93	0	1	2	2	2	2	2	2	2	2	0	0
032-ZY	28	1	20	3	1	1	1	1	1	1	1	1	1	1	0	3.54	0	2	2	1	2	2	2	2	2	2	0	0
033-WLM	43	2	4	4	1	1	3	1	2	1	1	1	2	3	1	3.11	0	2	2	2	2	1	2	2	2	2	0	0
034-JHF	38	2	4	3	1	1	1	1	1	1	1	3	1	2	0	3.42	0	1	2	2	2	2	2	2	2	2	0	0
035-WFC	59	1	4	4	1	1	3	2	1	1	1	1	1	3	1	2.83	0	1	2	2	2	1	2	2	2	2	0	0
036-TQ	51	2	5	2	1	1	3	2	1	1	4	1	1	3	1	4.47	1	2	2	1	2	2	2	2	2	2	0	1
037-CXY	62	1	5	2	1	1	2	1	1	1	1	1	1	2	0	3.38	0	2	2	1	2	2	2	2	2	2	0	0
038-LDH	35	1	6	4	1	1	3	1	2	1	1	1	1	3	1	3.07	0	1	2	2	2	2	2	2	2	2	0	0
039-GCD	60	2	8	1	1	1	1	1	1	1	3	1	1	2	0	2.96	0	2	2	1	2	2	2	2	2	2	0	0
040-ZBQ	63	1	6	3	1	1	1	1	2	1	1	1	1	2	0	3.36	0	1	1	1	2	1	2	1	2	1	1	0
041-ZLD	75	1	6.8	4	1	1	3	2	1	3	2	1	1	3	1	3.15	0	2	2	2	2	1	2	2	2	2	0	0
042-CPY	37	1	7	4	1	1	1	1	1	3	1	1	2	2	0	3.59	0	1	2	2	2	2	2	2	2	2	0	0
043-ZBQ	63	2	7	2	1	1	1	1	2	1	1	1	1	2	0	3.21	0	1	2	2	2	2	2	1	2	2	0	0
044-XFF	27	1	8	2	1	1	1	1	2	1	1	1	1	2	0	4.06	1	2	2	1	2	2	2	2	2	2	0	0
045-CYP	37	1	8	3	1	1	1	1	1	1	1	2	1	2	0	3.55	0	2	2	1	2	2	2	1	2	2	0	0
046-ZMQ	65	2	8	2	1	1	3	1	1	1	1	1	1	2	0	2.87	0	2	2	1	2	2	2	2	2	2	0	0
047-LYP	47	2	8.4	3	1	1	3	1	1	1	1	1	1	2	0	3.38	0	1	2	2	2	2	2	2	2	2	0	0
048-LJ	38	2	9	1	1	1	1	1	1	2	1	1	1	2	0	2.9	0	2	2	2	2	1	2	2	2	2	0	0
049-YY	41	2	9	4	1	1	3	1	1	1	1	1	2	3	1	3.91	1	1	1	1	2	1	1	1	1	2	1	1
050-HXL	48	1	9	1	1	1	1	1	1	1	1	2	1	2	0	3.38	0	2	2	2	2	1	2	2	2	2	0	0
051-WJ	51	1	9	1	1	1	2	1	2	1	1	1	1	2	0	3.55	0	1	1	1	2	1	1	1	2	1	1	0
052-CYJ	49	2	9.3	2	1	1	3	1	2	1	1	1	1	2	0	3.43	0	2	2	1	2	2	2	2	2	2	0	0
053-LZJ	65	2	9.8	2	1	1	1	1	1	1	1	2	1	2	0	3.21	0	2	2	1	2	2	2	2	2	2	0	0
054-MF	28	2	10	1	1	1	3	1	2	1	1	1	2	3	1	3.28	0	1	2	2	2	1	2	2	2	2	0	0
055-TF	35	1	10	3	1	1	1	1	1	1	1	2	1	2	0	3.44	0	1	2	2	2	2	2	2	2	2	0	0
056-SQE	36	1	10	2	1	1	1	1	1	1	1	2	1	2	0	3.39	0	2	2	1	2	2	2	2	2	2	0	0
057-GLR	38	2	10	1	1	1	1	2	1	1	1	1	1	2	0	3.41	0	1	2	2	2	2	2	2	2	2	0	0
058-HBQ	40	2	10	2	1	1	1	1	1	1	1	1	1	2	0	2.96	0	2	2	1	2	2	2	2	2	2	0	0
059-ZJY	40	2	10	2	1	1	1	1	1	1	1	2	1	2	0	4.37	1	1	2	2	2	2	2	2	2	2	0	1
060-YQ	47	2	10	3	1	1	3	1	2	1	1	1	1	2	0	4.22	1	1	1	1	2	1	1	1	2	2	1	1
061-WGD	67	2	10	2	1	1	3	2	1	3	2	1	1	2	0	3.32	0	1	2	2	2	2	2	2	2	2	0	0
062-GYX	31	2	10.3	3	1	1	1	1	2	1	1	2	1	2	0	3.48	0	2	2	1	2	1	2	2	2	2	0	0
063-HZX	51	1	11	1	1	1	1	1	1	1	1	1	2	2	0	3.43	0	1	1	1	2	1	1	1	2	2	1	0
064-NY	24	1	11	3	1	1	1	1	2	1	1	1	1	2	0	2.97	0	1	2	2	2	2	2	2	2	2	0	0
065-LCF	35	2	11	1	1	1	1	2	1	1	1	1	2	2	0	3.34	0	1	2	2	2	2	2	2	2	2	0	0
066-CLX	43	2	11	1	1	1	1	1	1	1	3	2	1	3	1	3.07	0	2	2	1	2	2	2	2	2	2	0	0
067-LZH	43	2	11	1	1	1	1	1	2	1	1	1	2	2	0	3.91	1	1	1	1	2	1	1	1	2	1	1	1
068-XXE	52	1	11	1	1	1	1	1	1	1	1	2	2	2	0	4.56	1	1	1	1	2	1	1	1	2	1	1	1
069-RGF	53	1	11	2	1	1	1	2	1	1	1	1	1	2	0	3.02	0	2	2	2	2	1	2	2	2	2	0	0
070-JHF	57	1	11	2	1	1	1	1	2	1	1	1	1	2	0	3.38	0	1	2	2	2	2	2	2	2	2	0	0
071-YRF	63	2	11	2	1	1	3	1	1	3	1	1	1	3	1	5.4	1	1	1	1	2	1	1	2	2	2	1	1
072-YGZ	64	2	11	4	1	1	1	2	1	1	1	1	3	2	0	3.57	0	2	2	1	2	2	2	1	2	2	0	0
073-XXF	65	1	11	1	1	1	1	1	1	2	1	2	1	2	0	3.01	0	1	1	1	2	1	2	1	2	2	1	0
074-FX	28	1	12	1	1	1	3	2	1	1	1	2	1	2	0	4.43	1	1	2	2	2	2	2	2	2	2	0	0
075-ZZQ	24	2	12	1	1	1	1	1	1	1	1	1	2	2	0	3.48	0	2	2	2	2	1	2	1	2	2	0	0
076-HJ	26	2	12	1	1	1	1	1	1	1	1	2	1	2	0	4.12	1	1	1	1	2	1	2	1	2	2	1	1
077-ZSY	28	1	12	3	1	1	1	1	2	1	1	1	1	2	0	2.88	0	1	2	2	2	2	2	2	2	2	0	0
078-CYF	29	1	12	2	1	1	3	1	1	1	1	1	2	3	1	3.01	0	2	2	2	2	1	2	2	2	2	0	0
079-TXF	30	2	12	5	1	1	1	1	1	1	1	2	1	2	0	3.39	0	2	2	2	1	2	2	2	2	2	0	0
080-ZL	31	1	12	2	1	1	3	1	2	1	3	1	1	2	0	3.32	0	1	2	2	2	2	2	2	2	2	0	0
081-TYY	31	2	12	3	1	1	3	1	1	1	1	1	1	2	0	3.56	0	2	2	1	2	2	2	2	2	2	0	0
082-ZCH	31	1	12	3	1	1	3	1	1	1	1	1	1	2	0	3.26	0	2	2	1	2	1	2	2	2	2	0	0
083-GZJ	39	2	12	3	1	1	3	2	1	1	1	1	1	2	0	3.98	1	1	2	2	2	2	2	2	2	2	0	0
084-WYL	39	2	12	3	1	1	3	1	2	1	1	2	1	2	0	3.47	0	1	2	2	2	2	2	2	2	2	0	0
085-WWP	40	1	4	2	1	1	1	1	1	3	2	1	1	2	0	3.09	0	1	1	1	2	1	1	1	2	2	1	0
086-ZXM	46	2	12	1	1	1	1	2	1	1	1	1	1	2	0	3.22	0	1	2	2	2	2	2	2	2	2	0	0
087-XYC	24	2	13	1	1	1	1	1	1	1	1	1	2	2	0	3.47	0	2	2	1	2	2	2	2	2	2	0	0
088-MLN	28	2	13	3	1	1	3	1	1	1	1	1	1	2	0	4.11	1	1	2	2	2	2	2	2	2	2	0	0
089-ZLH	34	1	13	1	1	1	1	1	1	1	1	2	1	2	0	2.95	0	2	2	1	2	2	2	2	2	2	0	0
090-ZXZ	40	2	13	3	1	1	3	1	1	1	1	1	1	2	0	3.42	0	2	2	2	2	1	2	2	2	2	0	0
091-JHY	58	1	13	1	1	1	1	1	1	1	1	2	1	2	0	4.76	1	1	1	1	2	1	2	1	2	2	1	1
092-CLF	58	1	13	2	1	1	1	1	1	1	1	1	3	2	0	3.54	0	1	2	2	2	2	2	2	2	2	0	0
093-ZGQ	24	2	14	2	1	1	1	1	1	1	1	1	2	2	0	3.11	0	1	2	2	2	2	2	2	2	2	0	0
094-GWJ	31	2	14	1	1	1	3	1	1	1	1	2	2	2	0	3.42	0	1	2	2	2	2	2	2	2	2	0	0
095-YMH	31	1	14	5	1	1	3	1	2	3	1	1	1	3	1	2.83	0	2	2	1	2	1	2	2	2	2	0	0
096-DMD	34	2	14	1	1	1	1	2	1	1	1	1	1	2	0	3.07	0	1	2	2	2	2	2	2	2	2	0	0
097-JAH	36	1	14	1	1	1	3	1	1	1	1	1	1	2	0	3.38	0	1	2	2	2	2	2	2	2	2	0	0
098-XCG	36	1	14	5	1	1	2	1	1	3	1	1	1	2	0	3.07	0	2	2	1	2	2	2	2	2	2	0	0
099-CSX	41	1	14	5	1	1	1	1	2	5	1	1	1	2	0	4.76	1	2	2	1	2	1	2	1	2	2	0	0
100-XMY	42	1	14	1	1	1	1	1	1	1	1	2	1	2	0	4.06	1	1	2	2	2	2	2	2	2	2	0	0
101-YCX	43	2	18	3	1	1	1	1	2	1	1	1	1	2	0	3.15	0	1	2	2	2	1	2	2	2	2	0	0
102-YWX	48	1	14	2	1	1	3	2	1	3	2	1	1	3	1	3.59	0	1	2	2	2	2	2	2	2	2	0	1
103-SWX	49	1	14	1	1	1	3	1	1	1	1	1	2	2	0	3.21	0	1	2	2	2	2	2	2	2	2	0	0
104-YJZ	55	2	14	2	1	1	1	1	2	1	1	1	1	2	0	3.46	0	2	2	1	2	2	2	2	2	2	0	0
105-ZJF	66	1	16	3	1	1	3	1	1	1	1	1	1	2	0	3.55	0	1	2	2	2	2	2	2	2	2	0	0
106-WP	72	1	14	4	1	1	3	2	2	1	1	1	1	2	0	2.87	0	1	1	1	2	1	2	1	2	2	1	0
107-WPX	42	2	14.3	3	1	1	3	1	1	1	1	1	1	2	0	4.38	1	2	2	1	2	2	2	2	2	2	0	0
108-HXJ	42	2	14.5	1	1	1	1	1	1	2	1	1	3	2	0	2.9	0	1	1	1	2	1	2	1	2	2	1	0
109-YHX	28	2	15	1	1	1	3	1	2	1	1	1	3	3	1	3.51	0	1	1	1	2	1	2	1	2	1	1	1
110-YDJ	32	1	15	1	1	1	1	2	1	1	1	1	2	2	0	3.38	0	1	2	2	2	2	2	2	2	2	0	0
111-DJJ	32	1	15	3	1	1	3	1	1	1	1	1	1	2	0	3.55	0	2	2	1	2	2	2	2	2	2	0	0
112-YR	38	1	13	1	1	1	1	1	1	1	1	1	3	2	0	3.23	0	1	2	2	2	2	2	2	2	2	0	0
113-YYJ	40	1	15	1	1	1	3	1	1	1	1	1	1	2	0	3.21	0	2	2	1	2	2	2	2	2	2	0	0
114-LCH	42	1	15	1	1	1	1	1	2	1	1	1	1	2	0	3.28	0	2	2	2	2	1	2	2	2	2	0	0
115-DCY	46	2	15	3	1	1	3	1	1	1	1	1	2	2	0	3.44	0	1	2	2	2	2	2	2	2	2	0	0
116-NMY	46	2	15	4	1	1	1	1	1	1	1	1	2	2	0	3.39	0	1	2	2	2	2	2	2	2	2	0	0
117-CHJ	61	2	15	3	1	1	3	2	1	1	1	1	1	3	1	4.31	1	2	2	1	2	2	2	1	2	2	0	1
118-ZKF	38	1	15.9	2	1	1	3	1	1	1	1	1	3	2	0	2.96	0	1	2	2	2	2	2	2	2	2	0	0
119-ZGQ	48	1	16	1	1	1	1	1	1	1	1	2	1	2	0	4.67	1	2	2	1	2	1	2	1	2	2	0	0
120-HWQ	64	1	16	3	1	1	3	1	1	1	1	1	1	2	0	3.4	0	1	2	2	2	2	2	2	2	2	0	0
121-LYY	23	1	16	1	1	1	2	1	1	1	1	1	2	2	0	3.32	0	2	2	1	2	2	2	2	2	2	0	0
122-CLL	27	2	16	3	1	1	1	1	1	2	1	1	2	2	0	3.58	0	2	2	1	2	2	2	2	2	2	0	0
123-XBJ	30	2	16	3	1	1	3	2	2	1	1	1	2	4	1	3.33	0	1	2	2	2	1	2	1	2	2	0	1
124-GXJ	31	1	16	3	1	1	1	1	1	3	1	1	2	2	0	3.97	1	2	2	1	2	2	2	2	2	2	0	0
125-JWX	34	2	16	5	1	1	1	1	2	1	1	1	2	2	0	3.34	0	1	2	2	2	2	2	2	2	2	0	0
126-ZXQ	35	1	16	2	1	1	1	1	2	1	1	1	1	2	0	3.07	0	2	2	1	2	1	2	2	2	2	0	0
127-CF	35	2	16	3	1	1	1	2	2	1	1	1	1	2	0	3.01	0	1	2	2	2	1	2	2	2	2	0	0
128-DM	41	1	16	1	1	1	3	1	1	1	1	1	1	2	0	3.56	0	2	2	1	2	2	2	2	2	2	0	0
129-WHY	41	2	16	17	1	1	3	1	1	1	1	1	1	2	0	3.02	0	2	2	1	2	2	2	2	2	2	0	0
130-WL	42	2	16	1	1	1	1	1	2	1	1	2	1	2	0	3.38	0	1	2	2	2	2	2	2	2	2	0	0
131-ZJP	43	1	16	1	1	1	1	1	1	1	1	1	2	2	0	2.97	0	2	2	1	2	2	2	2	2	2	0	0
132-GLF	46	2	16	2	1	1	1	1	1	1	1	1	4	2	0	3.47	0	1	1	1	2	1	2	1	2	2	1	0
133-TJF	60	1	16	1	1	1	1	1	1	1	1	2	1	2	0	4.01	1	1	1	1	2	1	2	1	2	2	0	1
134-XHY	63	2	16	2	1	1	3	1	2	1	1	1	1	2	0	3.04	0	2	2	2	1	1	2	2	2	2	0	0
135-DLQ	36	1	17	1	1	1	1	1	1	1	3	2	1	2	1	3.38	0	2	2	2	2	1	2	2	2	2	0	0
136-LGM	45	2	17	1	1	1	1	1	1	1	1	1	3	2	0	3.12	0	1	2	2	2	1	2	2	2	2	0	0
137-QFD	45	2	17	2	1	1	3	1	1	1	1	2	1	3	1	3.88	1	1	1	1	2	2	2	1	2	2	0	1
138-ZRZ	46	2	17	1	1	1	1	2	2	1	3	1	1	2	0	3.01	0	2	2	2	2	2	2	2	2	2	0	0
139-CJF	49	2	17	1	1	1	3	1	1	1	1	1	1	2	0	3.39	0	1	1	1	2	1	2	1	2	2	1	0
140-DAP	57	2	17	19	1	1	1	1	1	2	1	1	1	2	0	3.32	0	2	2	2	2	1	2	2	2	2	0	0
141-HYM	24	1	18	3	1	1	1	1	1	1	1	1	2	2	0	3.56	0	1	2	2	2	2	2	2	2	2	0	0
142-WYJ	19	2	18	1	1	1	3	1	1	1	1	1	1	2	1	3.26	0	1	2	2	2	2	2	2	2	2	0	0
143-GXQ	21	1	17	3	1	1	3	1	1	1	1	1	1	2	0	3.98	1	2	2	1	2	1	2	2	2	2	0	0
144-CC	24	1	18	1	1	1	1	1	1	1	1	1	3	2	0	3.47	0	1	2	2	2	2	2	2	2	2	0	0
145-LML	24	1	18	1	1	1	1	1	2	1	2	1	2	2	0	3.09	0	1	1	1	2	1	2	1	2	1	1	0
146-ZJX	26	2	18	1	1	1	1	1	2	1	1	1	1	2	0	3.32	0	2	2	1	2	2	2	2	2	2	0	0
147-SWL	29	1	18	1	1	1	3	1	1	2	1	1	1	2	0	3.47	0	2	2	1	2	2	2	2	2	2	0	0
148-XYL	34	2	16	1	1	1	3	1	1	1	1	1	1	2	0	3.16	0	1	2	2	2	2	2	2	2	2	0	0
149-ZLM	39	2	18	1	1	1	3	1	1	1	1	1	1	2	0	3.39	0	2	2	2	2	1	2	1	2	2	0	0
150-NAE	44	2	18	5	1	1	1	1	1	2	1	1	2	2	0	3.42	0	1	2	2	2	2	2	1	2	2	0	0
151-MJJ	20	2	19	1	1	1	1	1	1	1	1	1	2	2	0	2.93	0	1	2	2	2	1	2	2	2	2	0	0
152-SLN	27	2	19	1	1	1	1	1	1	1	1	1	2	2	0	3.54	0	2	2	1	2	2	2	2	2	2	0	0
153-HQH	28	2	19	1	1	1	1	1	1	1	1	1	2	2	0	3.11	0	1	2	2	2	2	2	2	2	2	0	0
154-LJQ	31	2	19	1	1	1	3	1	1	1	1	1	1	2	0	3.42	0	2	2	2	2	1	2	2	2	2	0	0
155-ZYQ	59	2	19	1	1	1	1	1	2	1	2	1	1	2	0	2.83	0	2	2	2	2	1	2	2	2	2	0	0
156-WJW	20	1	20	1	1	1	1	1	1	1	1	1	2	2	0	3.37	0	1	2	2	2	2	2	2	2	2	0	0
157-ZQ	25	1	17	1	1	1	3	1	1	1	1	1	1	2	0	3.38	0	2	2	1	2	1	2	2	2	2	0	0
158-LXB	31	1	20	1	1	1	1	2	1	1	1	1	3	2	0	3.07	0	1	2	2	2	2	2	2	2	2	0	0
159-WF	38	1	20	3	1	1	3	1	1	1	1	1	1	2	0	2.96	0	2	2	1	2	2	2	2	2	2	0	0
160-ZYQ	44	2	19	3	1	1	3	1	1	1	1	1	2	3	1	3.36	0	2	2	2	2	1	2	2	2	2	0	0
161-TMH	48	2	20	2	1	1	2	1	1	3	2	1	1	2	0	3.15	0	2	2	2	2	1	2	2	2	2	0	0
162-LWQ	56	2	20	5	1	1	1	1	2	3	2	1	1	2	0	3.59	0	1	2	2	2	2	2	2	2	2	0	0
163-CSZ	83	1	4	4	1	1	1	2	2	1	1	1	1	3	1	3.21	0	1	2	1	2	1	2	1	2	2	0	1
164-WGF	44	2	5	2	1	1	1	2	2	1	1	1	1	3	1	3.46	0	1	2	2	2	2	2	2	2	2	0	0
165-SRF	62	1	5	2	1	1	3	1	2	1	1	1	1	3	1	3.61	0	2	2	1	2	2	2	2	2	2	0	0
166-QXL	32	2	6	5	1	1	3	1	2	1	1	1	1	3	1	2.87	0	2	2	2	2	1	2	2	2	2	0	0
167-CHY	43	1	7	3	1	1	2	2	1	1	1	1	1	3	1	3.38	0	1	2	2	2	2	2	2	2	2	0	0
168-ZJP	45	2	7	2	1	1	3	1	1	1	1	1	1	3	1	2.9	0	1	2	2	2	2	2	2	2	2	0	0
169-YFY	60	2	9	2	1	1	3	2	1	1	1	1	1	3	1	4.51	1	2	2	1	2	2	2	2	2	2	0	1
170-WYZ	68	2	9	2	1	1	3	2	2	1	3	2	1	3	1	4.08	1	1	1	1	2	1	2	1	2	2	1	1
171-MMG	30	1	9.4	1	1	1	3	1	2	1	1	2	1	3	1	5.15	1	1	2	2	2	2	2	2	2	2	0	1
172-HYL	41	2	10	2	1	1	3	2	1	3	2	1	1	3	1	3.23	0	2	2	1	2	2	2	2	2	2	0	0
173-CFM	83	1	10	4	1	1	2	2	1	1	1	2	2	3	1	3.21	0	2	2	2	2	1	2	2	2	2	0	0
174-ZXZ	46	2	10.5	2	1	1	3	2	1	1	1	1	1	3	1	3.28	0	1	2	2	2	2	2	2	2	2	0	0
175-WLY	31	1	11	3	1	1	2	2	1	1	1	1	2	3	1	3.44	0	1	2	2	2	1	2	2	2	2	0	0
176-GWD	36	2	11	4	1	1	3	2	2	1	1	1	2	3	1	3.39	0	1	2	2	2	2	2	2	2	2	0	0
177-PYY	42	2	12	4	1	1	3	1	2	1	1	1	1	3	1	3.41	0	2	2	2	2	1	2	2	2	2	0	0
178-TY	47	2	12	2	1	1	3	2	2	1	1	1	1	3	1	2.96	0	2	2	2	2	1	2	2	2	2	0	0
179-LJF	47	1	12	4	1	1	3	2	2	1	1	1	2	3	1	4.67	1	1	2	2	2	2	2	2	2	2	0	1
180-YZR	48	2	12	1	1	1	3	1	1	1	1	1	2	3	1	3.4	0	1	2	2	2	2	2	2	2	2	0	0
181-ZLM	39	1	13	1	1	1	3	1	1	1	1	2	2	3	1	3.6	0	2	2	2	2	1	2	2	2	2	0	0
182-JCY	70	2	14	4	1	1	3	1	1	3	1	1	2	3	1	3.2	0	1	1	1	2	1	2	1	2	1	1	1
183-ZCX	36	2	14	2	1	1	3	1	2	1	1	1	2	3	1	3.08	0	1	2	2	2	2	2	2	2	2	0	0
184-XGY	50	1	14.7	14	1	1	3	1	2	1	1	2	2	3	1	3.3	0	1	2	2	2	2	2	2	2	2	0	0
185-WYS	59	2	15.2	5	1	1	3	1	2	1	1	2	3	3	1	3.56	0	1	2	2	2	2	2	2	2	2	0	0
186-CLY	44	1	16	1	1	1	3	1	1	1	1	2	2	3	1	3.19	0	2	2	1	2	2	2	2	2	2	0	0
187-WHY	56	1	17	1	1	1	1	1	1	1	1	2	1	3	1	3.47	0	1	2	2	2	2	2	2	2	2	0	0
188-ZLM	65	2	17	2	1	1	1	1	2	1	1	1	2	3	1	4.98	1	1	2	1	2	1	2	1	2	2	0	1
189-GYH	40	2	18	3	1	1	3	1	2	1	1	1	1	3	1	3.54	0	2	2	1	2	2	2	2	2	2	0	0
190-YSJ	41	2	19	1	1	1	3	1	1	1	1	2	1	3	1	4.09	1	1	2	2	2	2	2	2	2	2	0	1
191-HLJ	60	1	20	4	1	1	3	1	1	3	1	1	1	3	1	3.3	0	2	2	1	2	2	2	2	2	2	0	0
192-YBD	53	2	14	1	1	1	3	2	2	1	1	2	1	4	1	4.13	1	1	1	1	2	1	2	1	2	2	1	1
193-LGB	45	2	7	8	2	1	1	1	1	1	1	2	1	2	0	4.37	1	2	2	2	2	2	2	2	2	2	0	0
194-PHM	69	2	8	6	2	1	1	2	1	1	1	1	1	2	0	3.45	0	2	2	1	1	2	1	1	2	1	1	0
195-HGM	66	2	9	6	2	1	1	1	2	1	1	1	1	2	0	3.13	0	2	2	2	2	1	2	2	2	2	0	0
196-HLJ	62	1	9.4	8	2	1	1	1	1	1	1	1	2	2	0	3.12	0	1	2	2	2	2	2	2	2	2	0	0
197-HXD	71	2	10	6	2	1	1	1	1	3	1	1	1	2	0	3.09	0	2	2	1	2	2	2	2	2	2	0	0
198-CAM	70	1	12	8	2	1	1	1	2	3	4	1	1	2	0	3.33	0	1	2	2	2	2	2	2	2	2	0	0
199-CRQ	37	1	13	6	2	1	1	1	2	1	1	1	2	2	0	5.04	1	1	2	2	2	2	2	2	2	2	0	0
200-YYF	59	1	14	6	2	1	1	1	2	1	1	1	2	2	0	3.49	0	1	2	2	2	2	2	2	2	2	0	0
201-BPY	61	1	14	6	2	1	3	1	1	1	1	2	1	2	0	3.55	0	1	2	2	2	2	2	2	2	2	0	0
202-CM	67	1	5	8	2	1	1	2	1	1	1	2	1	3	0	4.34	1	1	1	1	2	1	1	1	2	1	1	1
203-NAQ	48	1	5	6	2	1	3	2	2	1	1	1	1	3	1	3.01	0	2	1	1	1	1	1	1	2	1	1	1
204-LXY	68	2	6	9	2	1	2	2	2	1	1	1	1	2	0	4.73	1	1	2	1	2	1	2	1	1	1	1	1
205-ZHM	64	1	10	6	2	1	2	2	2	1	3	1	3	2	0	4.11	1	2	1	1	1	1	1	1	2	1	1	1
206-TJF	70	1	10	6	2	1	3	1	2	1	3	1	1	2	0	5.33	1	2	1	2	1	1	1	1	2	2	1	1
207-LQL	66	2	11	6	2	2	3	2	1	1	1	1	1	2	0	4.28	1	2	2	1	2	2	2	1	2	2	0	0
208-LXJ	74	1	11	8	2	1	2	2	1	3	1	2	1	2	0	4.38	1	1	1	1	2	1	1	1	2	2	1	1
209-YMB	61	1	12	6	2	1	3	2	2	1	1	2	2	3	1	5.12	1	2	1	1	1	1	1	1	2	2	1	1
210-GWY	36	2	13	6	2	1	3	2	2	1	1	2	1	3	1	4.08	1	2	1	1	2	1	1	1	2	2	1	1
211-WMJ	49	2	13	13	2	1	3	1	1	1	1	2	1	3	1	4.77	1	2	2	1	1	1	2	1	2	1	1	1
212-GLY	44	1	14	6	2	2	3	1	2	1	1	1	2	3	1	4.69	1	1	1	1	2	1	2	1	1	2	1	1
213-YXY	48	2	14	6	2	2	1	1	2	1	1	2	4	3	0	7.09	1	2	2	1	1	1	1	2	1	2	1	1
214-LGF	76	2	14	6	2	1	3	2	2	1	1	1	2	3	1	4.5	1	1	1	2	2	1	1	1	2	1	1	1
215-CYM	38	1	16	10	2	1	3	2	1	1	1	1	1	3	1	5.33	1	1	1	1	2	1	2	1	2	2	1	1
216-WLQ	44	2	16	6	2	2	3	2	2	1	1	2	1	3	1	4.56	1	2	2	1	1	1	1	1	1	2	1	1
217-ZF	71	1	16	9	2	1	3	1	1	3	1	4	1	3	1	5.24	1	1	2	1	2	1	1	1	2	1	1	1
218-NGZ	70	2	16	8	2	1	3	1	2	3	1	1	3	3	1	4.66	1	1	1	1	2	1	2	1	2	1	1	1
219-ZPC	74	1	16	6	2	1	3	1	2	1	1	1	2	3	1	4.67	1	2	1	1	1	1	2	1	1	1	1	1
220-GMJ	68	2	17	8	2	1	3	1	1	1	1	2	2	3	1	6.34	1	2	1	1	1	1	1	2	2	2	1	1
221-WML	72	2	17	6	2	1	3	2	2	1	1	2	1	3	1	4.76	1	1	2	1	1	1	1	1	2	1	1	1
222-SXM	76	2	18	6	2	2	3	1	2	1	1	1	1	3	1	4.71	1	2	1	1	2	1	2	1	2	2	1	1
223-LYQ	48	2	19	9	2	1	2	1	2	1	1	2	2	3	1	4.29	1	1	1	1	1	1	1	1	2	1	1	1
224-LGF	64	2	19	8	2	1	3	2	2	3	1	1	2	3	1	5.08	1	1	1	1	2	1	2	1	1	1	1	1
225-XHY	84	2	19	9	2	1	3	2	2	1	1	4	2	3	1	4.32	1	2	1	1	1	1	2	1	2	2	1	1
226-YLP	42	2	20	9	2	1	3	2	2	1	1	4	2	3	1	4.19	1	2	1	1	1	1	1	1	2	2	1	1
227-SAZ	40	2	6	9	2	1	3	1	2	1	1	4	2	3	1	3.34	0	2	2	2	2	2	2	2	2	2	0	0
228-WJM	76	2	8	8	2	1	3	2	1	1	1	2	1	3	1	3.12	0	2	1	1	2	1	1	1	2	2	1	1
229-CGY	44	2	9	6	2	1	3	2	2	1	1	1	1	4	1	4.01	1	1	1	1	2	1	1	1	2	2	1	1
230-LFX	73	1	10	6	2	1	3	2	2	1	1	1	2	4	1	4.32	1	1	2	1	2	1	2	1	2	2	1	1
231-JCH	74	2	10	6	2	2	3	2	2	1	3	1	1	4	1	4.25	1	1	1	2	2	1	2	1	2	1	1	1
232-ZXY	62	2	11	7	2	1	3	2	2	2	3	1	2	4	1	5.26	1	2	1	1	2	1	1	1	2	2	1	1
233-YFZ	66	2	11	6	2	2	3	2	2	1	3	2	1	4	1	4.38	1	1	1	2	2	1	1	1	1	1	1	1
234-GLY	41	1	12	6	2	2	3	1	2	1	1	2	2	4	1	3.77	1	1	2	1	2	1	1	1	1	1	1	1
235-JFH	40	1	12	6	2	1	3	2	2	1	1	2	1	4	1	4.43	1	1	1	1	2	1	1	1	2	2	1	1
236-SXF	52	2	12	6	2	2	3	1	2	1	1	2	2	4	1	5.2	1	1	2	2	2	2	2	2	1	2	0	1
237-SFX	47	2	12	6	2	1	3	1	2	1	1	2	2	4	1	4.12	1	1	1	1	2	1	1	1	2	1	1	1
238-GLM	76	2	13	6	2	1	3	2	2	1	3	1	2	4	1	3.9	1	1	1	1	2	1	2	1	2	1	1	1
239-PSQ	50	1	13.5	6	2	2	3	1	2	1	1	2	2	4	1	4.78	1	1	2	2	2	2	2	2	2	2	0	1
240-SSZ	48	1	14	6	2	1	3	2	2	1	3	1	2	4	1	3.87	1	2	1	1	2	1	1	1	2	2	1	1
241-ZGM	54	1	14	9	2	1	3	2	1	1	1	2	1	4	1	5.23	1	1	2	1	2	1	1	1	2	1	1	1
242-DJH	61	1	14	6	2	2	3	2	2	1	1	1	2	4	1	5.6	1	1	1	2	2	1	1	1	2	1	1	1
243-ZFD	55	1	15	7	2	2	3	2	2	1	3	2	2	4	1	5.04	1	2	1	1	2	1	2	1	2	1	1	1
244-SSM	61	2	15	6	2	1	3	2	2	1	1	1	2	4	1	4.67	1	1	1	2	2	1	2	1	2	2	1	1
245-ZMH	45	1	15	6	2	1	3	2	2	1	1	1	2	4	1	4.43	1	1	1	2	2	1	1	1	2	1	1	1
246-ZGM	54	1	15	6	2	1	3	2	2	1	1	2	1	4	1	5.98	1	1	2	1	2	1	1	1	2	2	1	1
247-ZGL	52	1	15	6	2	1	3	1	2	3	1	2	2	4	1	4.34	1	1	1	1	2	1	2	1	2	2	1	1
248-CHX	63	2	14	6	2	1	3	1	2	1	3	2	4	4	1	4.81	1	1	1	1	2	1	2	1	2	2	1	1
249-HLM	66	2	15	6	2	1	3	2	2	1	1	1	2	4	1	3.98	1	1	1	1	2	1	1	1	2	1	1	1
250-TXJ	65	1	15	7	2	2	3	2	2	1	1	1	2	4	1	4.33	1	2	2	1	2	1	1	1	1	2	1	1
251-SGY	68	2	15	6	2	1	3	2	2	2	1	1	1	4	1	4.32	1	1	1	1	2	1	1	1	2	1	1	1
252-CYB	71	2	15	7	2	1	3	2	2	1	1	1	1	4	1	4.56	1	1	2	1	2	1	2	1	2	1	1	1
253-JCH	74	2	15	6	2	2	3	2	2	1	3	1	3	4	1	6.09	1	1	1	1	2	1	1	1	1	2	1	1
254-DLZ	75	2	15	6	2	1	3	2	2	1	1	2	2	4	1	4.77	1	2	1	1	2	1	1	1	2	2	1	1
255-CXQ	66	2	16	6	2	1	3	1	2	1	1	2	1	4	1	4.51	1	1	1	1	2	1	1	1	2	2	1	1
256-PLY	72	1	17	6	2	1	3	1	1	1	1	2	2	3	0	4.73	1	1	1	1	2	1	1	1	2	1	1	1
257-WP	44	2	17	6	2	2	3	1	2	1	1	1	2	4	1	3.25	0	1	2	2	2	2	2	2	2	2	0	1
258-HXM	48	2	17	6	2	1	3	2	2	1	1	2	2	4	1	5.87	1	2	2	2	2	2	2	2	2	2	0	1
259-ZYY	59	1	17	13	2	2	3	2	2	1	1	2	2	4	1	5.23	1	2	1	1	1	1	1	1	2	1	1	1
260-YLY	68	2	17	6	2	2	3	1	2	1	1	1	2	4	1	4.54	1	1	1	1	2	1	1	1	2	1	1	1
261-LYZ	70	1	17	6	2	1	3	2	2	1	1	1	2	4	1	4.09	1	1	2	1	2	1	2	1	2	1	1	1
262-QHY	84	1	17	6	2	1	3	2	2	1	1	2	2	4	1	5.6	1	1	1	1	2	1	1	1	2	2	1	1
263-YYF	62	1	18	6	2	1	3	2	2	1	1	1	2	4	1	4.87	1	1	1	2	2	1	2	1	2	1	1	1
264-CHQ	39	2	18	6	2	2	3	2	2	1	1	2	2	4	1	4.19	1	1	1	1	1	1	2	1	1	1	1	1
265-LSP	58	1	18	6	2	1	2	2	2	1	3	1	2	4	1	6.32	1	1	1	1	2	1	1	1	1	1	1	1
266-WAY	62	2	18	13	2	2	3	2	2	1	2	1	1	4	1	5.4	1	2	1	1	1	1	1	1	2	2	1	1
267-LP	63	2	18	6	2	2	3	2	2	1	1	2	1	4	1	5.97	1	1	2	1	1	1	2	1	2	1	1	1
268-LHQ	64	1	18	6	2	1	1	2	2	1	1	2	1	2	0	3.14	0	1	2	1	2	1	1	1	1	2	1	0
269-ZSH	50	1	19	6	2	1	3	1	1	1	1	1	2	2	0	5.24	1	1	1	1	2	1	1	1	1	2	1	1
270-WAD	57	1	19	6	2	1	3	2	2	1	1	1	2	4	1	5.23	1	1	1	1	2	1	2	1	1	1	1	1
271-DLD	59	2	19	6	2	2	3	2	2	1	1	1	2	4	1	4.67	1	1	2	2	2	2	2	2	2	2	0	1
272-XY	68	1	19	6	2	1	3	1	2	1	1	1	2	4	1	3.32	0	1	1	1	2	1	1	1	1	2	1	1
273-YJX	68	1	19	6	2	2	3	1	2	1	3	1	1	4	1	5.03	1	1	1	1	1	1	1	1	1	2	1	1
274-YFY	71	1	19	6	2	1	3	1	2	1	1	2	2	4	1	5.11	1	1	1	1	2	1	1	1	2	1	1	1
275-CSZ	83	2	19	6	2	1	3	2	2	1	1	2	2	4	1	4.87	1	1	1	1	2	1	2	1	1	1	1	1
276-DLZ	64	2	20	6	2	2	3	2	2	1	1	2	2	4	1	4.33	1	2	2	2	2	2	2	1	2	2	0	1
277-KMC	66	2	20	6	2	1	3	1	2	2	1	2	2	4	1	4.02	1	1	2	1	2	1	1	1	1	1	1	1
278-YMQ	69	1	20	6	2	2	3	1	2	1	1	2	1	4	1	4.99	1	1	1	2	2	1	1	1	2	2	1	1
279-YQM	69	1	20	6	2	2	3	1	2	1	1	2	1	4	1	6.89	1	1	1	1	2	1	2	1	1	2	1	1
280-ZJB	74	2	20	6	2	2	3	2	2	1	1	2	2	4	1	4.99	1	1	1	1	1	1	1	1	2	2	1	1
281-XHM	66	2	12	9	2	1	3	2	2	1	1	4	2	4	1	5.09	1	2	2	2	2	2	2	1	2	2	0	1
282-TZF	63	2	17	7	2	1	3	2	2	1	1	1	2	5	1	4.78	1	1	1	1	2	1	1	1	2	2	1	1
283-LYL	39	2	18	13	2	2	3	2	2	1	1	2	1	5	1	4.25	1	1	2	1	2	1	2	1	1	2	1	1
284-LFX	69	2	18	6	2	2	3	2	2	1	3	2	2	5	1	5.87	1	1	1	2	2	1	1	1	1	2	1	1
285-WGY	75	1	18.4	13	2	2	3	2	2	1	1	1	2	5	1	4.98	1	1	1	1	2	2	2	1	1	2	0	1
286-ZHZ	66	2	19	18	2	1	3	2	2	2	1	1	2	5	1	4.09	1	1	1	1	2	1	1	1	2	2	1	1
287-LBG	45	2	7	8	2	1	1	1	1	1	1	2	1	2	0	3.12	0	2	2	2	1	2	2	2	2	2	0	0
288-ZHM	64	1	10	6	2	1	2	2	2	1	3	1	3	3	1	4.45	1	1	1	1	2	1	1	1	2	1	1	1
289-GWY	36	2	13	6	2	1	3	2	2	1	1	2	1	3	1	4.12	1	1	2	1	2	1	1	1	2	2	1	1
290-WMJ	49	2	13	13	2	1	3	1	1	1	1	2	1	3	1	4.19	1	1	1	2	1	1	2	1	2	2	1	1
291-GLY	39	1	14	6	2	2	3	1	2	1	1	1	2	3	1	6.43	1	1	1	2	2	1	2	1	2	1	1	1
292-YXX	51	2	14	6	2	2	1	1	2	1	1	2	4	3	1	4.4	1	1	1	1	2	1	1	1	2	1	1	1
293-WLQ	42	2	16	6	2	2	3	2	2	1	1	2	1	3	1	4.98	1	1	2	1	2	1	2	1	2	2	1	1
294-LYQ	48	2	19	9	2	1	2	1	2	1	1	2	2	3	1	5.56	1	1	1	1	2	1	1	1	1	1	1	1
295-SAZ	46	2	7	9	2	1	3	1	2	1	1	4	2	4	1	3.44	0	2	2	1	2	1	1	1	2	1	1	1
296-CGY	46	2	8	6	2	1	3	2	2	1	1	1	1	4	1	6.65	1	2	2	1	2	1	2	1	1	2	1	1
297-YZF	66	2	11	6	2	2	3	2	2	1	3	2	1	4	1	4.67	1	1	1	2	2	1	2	1	2	1	1	1
298-SSM	61	2	15	6	2	1	3	2	2	1	1	1	2	4	1	3.98	1	1	1	1	2	1	1	1	2	1	1	1
299-HLM	66	2	15	6	2	1	3	2	2	1	1	1	2	4	1	4.45	1	1	1	1	2	1	1	1	2	1	1	1
300-ZZP	75	1	16	6	2	1	3	1	2	1	1	1	2	3	1	4.09	1	1	2	1	2	1	1	1	2	1	1	1
301-GJM	68	2	17	8	2	1	3	1	1	1	1	2	2	3	1	3.99	1	1	2	1	2	1	1	1	2	1	1	1
302-XYH	83	2	19	9	2	2	3	2	2	1	1	4	1	3	1	4.98	1	1	1	1	1	1	1	1	1	2	1	1
303-YFF	66	2	11	6	2	2	3	2	2	1	3	2	1	4	1	4.32	1	1	1	1	2	1	1	1	2	2	1	1
304-SSZ	45	1	14	6	2	1	3	2	2	1	3	1	2	4	1	3.99	1	1	1	1	2	1	1	1	2	1	1	1
305-KMC	66	2	20	6	2	1	3	1	2	2	1	2	2	4	1	5.17	1	1	1	1	2	1	1	1	1	1	1	1

## Sheet: NOTE
Location	Pathology	Nature	Metastasis	Shape	Orientation	Margin	Echo	PAF	Calcification	Vascularity	Classification	BIRADS	SWE	CEUS-HE	CEUS-CE	CEUS-IE	CEUS-FD	CEUS-ISAE	CEUS-VE	CEUS-UBACE	CEUS-CFS	CEUS-NVS	CEUS	Combination
1=Right breast	1=Fibroadenomas	1=benign	1=no	1=oval	1=parallel	1=circumscribed	1=Hypoechoic	1=No. of posterior acoustic features	1=None	1=Absent	1=3	0=benign	0=benign	1=Yes	1=Yes	1=Yes	1=Yes	1=Yes	1=Yes	1=Yes	1=Yes	1=Yes	0=benign	0=benign
2=Left breast	2=adenopathy	2=malignant	2=Yes, sentinel lymph node metastases	2=round	2=Not parallel	2=not circumscribed	2=Heterogeneous	2=Enhancement	2=Calcification inside a mass	2=Internal vascularity	2=4A	1=malignant	1=malignant	2=No	2=No	2=No	2=No	2=No	2=No	2=No	2=No	2=No	1=malignant	1=malignant
	3=Fibroadenoma with adenopathy		3=Yes, axillary lymph node metastases	3=irregular			3=Complex cystic and solid	3=Shadowing	3=Calcification outside a mass	3=Vessels in rim	3=4B
	4=Intraductal papilloma		4=Yes, sentinel and axillary lymph nodes				4=No echo	4=Combined pattern	4=Intraductal calcification	4=Internal+vessels in rim	4=4C
	5=inflammation						5=Hyperechoic				5=5
	6=Invasive ductal carcinoma						6=Medium echo
	7=Invasive lobular carcinoma
	8=Papillary carcinoma
	9=Intraductal carcinoma
	10=Mucinous carcinoma
	11=Medullary carcinoma
	12=lymphoma
	13=Mixed carcinoma
	14=lipoma
	15=Sweat adenoma
	16=Soft fibromas
	17=Tubular adenoma
	18=adenocarcinoma
	19=Cavernous hemangioma
	20=Lobular tumors
